# Supplementary material for: Genotoxic stress-triggered β-catenin/JDP2/PRMT5 complex facilitates reestablishing glutathione homeostasis
Source: Nat Commun. 2019 Aug 21;10:3761. doi: 10.1038/s41467-019-11696-7 (PMC6704105; doi:10.1038/s41467-019-11696-7)
Supplement: Supplementary file 3 — Supplementary Data 1 [file 41467_2019_11696_MOESM3_ESM.xlsx]

## Sheet: Supplementary Data 1
Supplementary Data 1. Protein information of IP-MS
Accession	-10lgP	Coverage (%)	#Peptides	#Unique
P35222|CTNB1_HUMAN	395.8	85	195	173
O14744|ANM5_HUMAN	214.14	42	33	32
P35221|CTNA1_HUMAN	254.53	46	44	30
Q8WYK2|JDP2_HUMAN	210.68	71	18	10
P09874|PARP1_HUMAN	64.16	6	7	7
P22626|ROA2_HUMAN	109.02	23	9	6
O43524|FOXO3_HUMAN	56.36	45	6	5
Q9NQB0|TF7L2_HUMAN	104.52	21	7	5
P51532|SMCA4_HUMAN	101.93	3	6	5
Q13263|TIF1B_HUMAN	97.9	6	4	3
Q9UNH7|SNX6_HUMAN	56.14	8	4	3
Q9P035|HACD3_HUMAN	58.86	9	4	3
Q5T5U3|RHG21_HUMAN	50.73	1	3	3
Q9Y297|FBW1A_HUMAN	66.19	4	3	3
O43143|DHX15_HUMAN	69.17	3	3	3
Q12906|ILF3_HUMAN	48.06	3	3	3
Q92804|RBP56_HUMAN	111.99	13	2	2
Q14157|UBP2L_HUMAN	76.66	6	2	2
Q99460|PSMD1_HUMAN	73.46	5	2	2
P09651|ROA1_HUMAN	86.3	13	5	2
P55084|ECHB_HUMAN	50.42	6	4	2
P14625|ENPL_HUMAN	78.21	4	3	2
Q15008|PSMD6_HUMAN	54.6	5	2	2
Q08945|SSRP1_HUMAN	33.13	3	2	2
Q96EB6|SIR1_HUMAN	60.6	3	2	2
Q9NR30|DDX21_HUMAN	59.64	3	2	2
P33991|MCM4_HUMAN	45.67	3	2	2
Q14978|NOLC1_HUMAN	45.47	2	2	2
Q13435|SF3B2_HUMAN	34.7	2	2	2
Q5T8P6|RBM26_HUMAN	47.74	3	2	2
Q99856|ARI3A_HUMAN	26.47	3	2	2
Q92945|FUBP2_HUMAN	55.51	3	2	2
Q13200|PSMD2_HUMAN	85.53	8	2	1
Q92499|DDX1_HUMAN	41.29	7	1	1
P42166|LAP2A_HUMAN	71.47	9	5	1
Q15366|PCBP2_HUMAN	66.38	9	4	1
Q96BY6|DOC10_HUMAN	37.18	1	3	1
Q14839|CHD4_HUMAN	41.66	1	3	1
P35658|NU214_HUMAN	37.15	1	3	1
Q09328|MGT5A_HUMAN	31.8	2	2	1
Q9Y2W1|TR150_HUMAN	45.57	3	2	1
P55209|NP1L1_HUMAN	81.3	5	2	1
Q9Y2L1|RRP44_HUMAN	26.47	1	2	1
P36402|TCF7_HUMAN	59.3	5	2	1
Q00535|CDK5_HUMAN	40.84	5	2	1
Q5T2T1|MPP7_HUMAN	31.33	3	2	1
Q5VWX1|KHDR2_HUMAN	31.95	4	2	1
Q9HAV0|GBB4_HUMAN	31.49	4	2	1
Q5SRE5|NU188_HUMAN	26.29	1	2	1
Q9BSD7|NTPCR_HUMAN	61	6	1	1
P13010|XRCC5_HUMAN	32.01	1	1	1
Q86V15|CASZ1_HUMAN	21.12	0	1	1
P23588|IF4B_HUMAN	37.86	2	1	1
Q9P0J0|NDUAD_HUMAN	32.78	9	1	1
P07305|H10_HUMAN	32.7	5	1	1
P06744|G6PI_HUMAN	31.77	3	1	1
Q8N1F7|NUP93_HUMAN	22.8	1	1	1
