# Supplementary material for: Genotoxic stress-triggered β-catenin/JDP2/PRMT5 complex facilitates reestablishing glutathione homeostasis
Source: Nat Commun. 2019 Aug 21;10:3761. doi: 10.1038/s41467-019-11696-7 (PMC6704105; doi:10.1038/s41467-019-11696-7)
Supplement: Supplementary file 4 — Supplementary Data 2 [file 41467_2019_11696_MOESM4_ESM.xlsx]

## Sheet: Suppmentary Data 2
Supplementary Data 2.Peptide information of IP-MS
Protein Accession	peptide
P35222|CTNB1_HUMAN	K.AAVSHWQQQSYLDSGIHSGATTTAPSLSGK.G
	K.HAVVNLINYQDDAELATR.A
	Q.SYLDSGIHSGATTTAPSLSGK.G
	R.TEPMAWNETADLGLDIGAQGEPLGYR.Q
	R.TSM(+15.99)GGTQQQFVEGVR.M
	R.TSMGGTQQQFVEGVR.M
	R.NEGVATYAAAVLFR.M
	Y.AITTLHNLLLHQEGAK.M
	Y.LDSGIHSGATTTAPSLSGK.G
	W.NETADLGLDIGAQGEPLGYR.Q
	M.ATQADLM(+15.99)ELDMAMEPDR.K
	S.YLDSGIHSGATTTAPSLSGK.G
	R.HQEAEM(+15.99)AQNAVR.L
	K.HAVVNLIN(+.98)YQDDAELATR.A
	H.AVVNLINYQDDAELATR.A
	M.ATQADLMELDMAMEPDR.K
	M.ATQADLM(+15.99)ELDM(+15.99)AMEPDR.K
	R.AAM(+15.99)FPETLDEGMQIPSTQFDAAHPTNVQR.L
	R.TMQNTNDVETAR.C
	R.HQEAEMAQNAVR.L
	R.MSEDKPQDYK.K
	K.LIILASGGPQALVNIMR.T
	K.LIILASGGPQALVNIM(+15.99)R.T
	R.HQEAEMAQN(+.98)AVR.L
	T.TLHNLLLHQEGAK.M
	K.MMVC(+57.02)QVGGIEALVR.T
	K.EAAEAIEAEGATAPLTELLH.S
	V.VNLINYQDDAELATR.A
	L.ASGGPQALVNIMR.T
	T.LHNLLLHQEGAK.M
	M.ATQADLM(+15.99)ELDMAM(+15.99)EPDR.K
	R.C(+57.02)TAGTLHNLSHHR.E
	R.N(+.98)EGVATYAAAVLFR.M
	K.LLHPPSHWPLIK.A
	R.SPQMVSAIVR.T
	K.AAVMVHQLSK.K
	K.EAAEAIEAEGATAPLTEL.L
	R.LHYGLPVVVK.L
	S.NKPAIVEAGGMQALGLHLTDPSQR.L
	K.LLNDEDQVVVNK.A
	M.QALGLHLTDPSQR.L
	F.YAITTLHNLLLHQEGAK.M
	R.TMQNTN(+.98)DVETAR.C
	K.GNPEEEDVDTSQVLYEWEQGFSQS.F
	L.DSGIHSGATTTAPSLSGK.G
	Q.SFTQEQVADIDGQYAMTR.A
	R.EDITEPAIC(+57.02)ALR.H
	M.ATQADLMELDM(+15.99)AMEPDRK.A
	A.TAPLTELLHSR.N
	R.HQEAEM(+15.99)AQN(+.98)AVR.L
	K.MLGSPVDSVL.F
	F.SQSFTQEQVADIDGQYAMTR.A
	R.SPQM(+15.99)VSAIVR.T
	K.SGGIPALVK.M
	A.LGLHLTDPSQR.L
	R.TM(+15.99)QNTNDVETAR.C
	E.AEGATAPLTELLHSR.N
	Q.LLYSPIENIQR.V
	R.LSVELTSSLFR.T
	R.SFHSGGYGQDALGM(+15.99)DPM.M
	H.SGATTTAPSLSGK.G
	K.AAVSHWQQ.Q
	R.NEGVATYAAAVLF.R
	M.AWNETADLGLDIGAQGEPLGYR.Q
	A.VVNLINYQDDAELATR.A
	S.GGPQALVNIMR.T
	K.AAVM(+15.99)VHQLSK.K
	D.AAHPTNVQR.L
	R.LAEPSQMLK.H
	K.M(+15.99)LGSPVDSVLFY.A
	R.LAEPSQM(+15.99)LK.H
	L.GLHLTDPSQR.L
	M.QNTNDVETAR.C
	M.ATQADLM(+15.99)ELDM(+15.99)AMEPDRK.A
	R.NEGVATYAAAVL.F
	R.TYTYEK.L
	R.AAMFPETLDEGMQIPSTQFDAAHPTNVQR.L
	S.TQFDAAHPTNVQR.L
	R.QDDPSYR.S
	K.GNPEEEDVDTSQVLYEWEQGF.S
	P.LFVQLLYSPIENIQR.V
	K.AAVSHWQQQS.Y
	L.SVELTSSLFR.T
	R.TM(+15.99)QN(+.98)TNDVETAR.C
	K.HAVVNLINYQD.D
	R.C(+57.02)TAGTLHNLSH.H
	K.LLNDEDQVVVN.K
	L.LNDEDQVVVNK.A
	M.GGTQQQFVEGVR.M
	F.SQSFTQEQVADIDGQYAM(+15.99)TR.A
	R.AHQDTQR.R
	K.AAVMVHQ.L
	M.Q(-17.03)ALGLHLTDPSQR.L
	K.MLGSPVDSVLF.Y
	D.SGIHSGATTTAPSLSGK.G
	C.QVGGIEALVR.T
	R.N(+.98)LSDAATK.Q
	V.M(+15.99)VHQLSK.K
	T.QQQFVEGVR.M
	L.LLHQEGAK.M
	Q.VGGIEALVR.T
	N.TNDVETAR.C
	K.AAVSHWQ.Q
	L.DIGAQGEPLGYR.Q
	V.ELTSSLFR.T
	R.LHYGLPVV.V
	R.NEGVATY.A
	R.HQEAEMAQ.N
	K.M(+15.99)VALLNK.T
	K.MVALLN(+.98)K.T
	E.MAQNAVR.L
	R.M(+15.99)SEDKPQDYK.K
	K.LIILASGGPQAL.V
	R.SPQMVSA.I
	R.SPQMVS.A
	R.SFHSGGYGQDALGMDPMM(+15.99)EHEMGGH.H
	K.AAVM(+15.99)VHQL.S
	K.LLHPPSHWPLI.K
	R.SFHSGGYGQDALGMDPMMEH.E
	K.GNPEEEDVDTSQVLYEWEQGFSQ.S
	R.LVQLLVR.A
	Q.MVSAIVR.T
	Q.FDAAHPTNVQR.L
	P.QMVSAIVR.T
	L.YSPIENIQR.V
	K.HAVVNLINY.Q
	R.AGDREDITEPAIC(+57.02).A
	K.AAVMVH.Q
	T.SM(+15.99)GGTQQQFVEGVR.M
	D.MAMEPDR.K
	T.KLLNDEDQVVVNK.A
	K.AAVSHWQQQ.S
	L.NDEDQVVVNK.A
	R.SFHSGGYGQDA.L
	H.NLLLHQEGAK.M
	T.YTYEK.L
	K.AAVMVHQLS.K
	M.VALLNK.T
	Q.VADIDGQYAM(+15.99)TR.A
	K.LIILASGGPQ.A
	H.AQDLMDGLPPGDSNQLAWFDTDL
	R.SFHSGGYGQDALGMDPM.M
	A.SGGPQALVNIMR.T
	R.GLNTIPLFVQL.L
	A.TTTAPSLSGK.G
	F.TQEQVADIDGQYAM(+15.99)TR.A
	R.SFHSGGYGQDALGMDPM(+15.99).M
	R.SFHSGGYGQD.A
	M.AMEPDR.K
	R.LHYGLPV.V
	G.TQQQFVEGVR.M
	S.HWPLIK.A
	R.C(+57.02)TAGTLH.N
	L.TSSLFR.T
	D.GQYAM(+15.99)TR.A
	E.LTSSLFR.T
	R.SFHSGGYGQ.D
	Q.GEPLGYR.Q
	K.AAVM(+15.99)VHQ.L
	V.NLINYQDDAELATR.A
	K.HAVVNLIN.Y
	D.MAMEPDRK.A
	Q.QFVEGVR.M
	M.VSAIVR.T
	N.LLLHQEGAK.M
	Y.GLPVVVK.L
	R.GLNTIP.L
	A.AVMVHQLSK.K
	M.ATQADLMELDM(+15.99)AM(+15.99)EPDR.K
	Q.EAEMAQNAVR.L
	A.EPSQMLK.H
	K.AAVM(+15.99)VH.Q
	I.TTLHNLLLHQEGAK.M
O14744|ANM5_HUMAN	R.DPEAQFEMPYVVR.L
	R.IAVALEIGADLPSNHVIDR.W
	K.DTNVQVLM(+15.99)VLGAGR.G
	K.YSQYQQAIYK.C
	Y.LGLPAFLLPLNQEDNTNLAR.V
	R.NSEAAMLQELNFGAY.L
	R.VPLVAPEDLR.D
	K.NRPGPQTR.S
	R.DWNTLIVGK.L
	F.IITGTNHHSEK.E
	R.EFIQEPAK.N
	K.GFPVLSK.M
	R.DPMIDNNR.Y
	K.KGFPVLSK.M
	R.WLGEPIK.A
	R.SDLLLSGR.D
	K.DDGVSIPGEYTS.F
	R.EWVAPEK.A
	K.LYNEVR.A
	R.SYTIGL
	M.A(+42.01)AMAVGGAGGSR.V
	L.NQEDNTNLAR.V
	F.LAPISSSK.L
	R.DPM(+15.99)IDNNR.Y
	M.A(+42.01)AM(+15.99)AVGGAGGSR.V
	K.LYAVEK.N
	R.LHNFHQ.L
	L.MVLGAGR.G
	L.VAPEDLR.D
	P.LNQEDNTNLAR.V
	S.AIHNPTGR.S
	K.DRDPEAQFEMPY.V
P35221|CTNA1_HUMAN	R.QALQDLLSEYMGNAGR.K
	R.QALQDLLSEYM(+15.99)GNAGR.K
	R.LLEPLVTQVTTLVNTNSK.G
	K.AHVLAASVEQATENFLEK.G
	R.AIMAQLPQEQK.A
	R.NAGNEQDLGIQYK.A
	K.NLMNAVVQTVK.A
	R.LLEPLVTQVTTLVNTN(+.98)SK.G
	K.NLM(+15.99)NAVVQTVK.A
	K.QLQQAVTGISNAAQATASDDASQHQGGGGGELAYALNNFDK.Q
	R.N(+.98)AGNEQDLGIQYK.A
	M.ASLNLPAVSWK.M
	K.NTSDVISAAK.K
	K.LAQENM(+15.99)DLFK.E
	K.LLSNTVMPR.F
	K.IAEQVASFQEEK.S
	K.ALKPEVDK.L
	K.HVNPVQALSEFK.A
	L.VTQVTTLVNTNSK.G
	K.DVDGLDR.T
	R.LVYDGIR.D
	L.NLPAVSWK.M
	K.VVEDGILK.L
	K.QGDLMK.A
	K.LNIM(+15.99)AAK.R
	L.SSDPAQPMDENEFIDASR.L
	S.LNLPAVSWK.M
	R.NAGN(+.98)EQDLGIQYK.A
	K.QLQQAVTGISN.A
	K.AEVQNLGGELVVSGVDSAM(+15.99)SLIQAAK.N
Q8WYK2|JDP2_HUMAN	K.TPESEGNPLLEQLEK.K
	R.NLGAM(+15.99)IAPLHFLEVK.L
	C.IVRTDSVKTPESEGNPLLEQLEK.K
	A.MIAPLHFLEVK.L
	M.IAPLHFLEVK.L
	S.VTTGSLPGLGPLTGLPSSALTVEELK.Y
	R.LELMNAELK.T
	L.TGLPSSALTVEELK.Y
	K.SELDEEEER.R
	R.LELMN(+.98)AELK.T
P09874|PARP1_HUMAN	K.AEPVEVVAPR.G
	K.EWVTPK.E
	K.ELLIFNK.Q
	K.M(+15.99)VDPEKPQ.L
	L.TLGKLSR.N
	H.ILSPWGAEVK.A
P22626|ROA2_HUMAN	R.QEM(+15.99)QEVQSSR.S
	R.QEMQEVQSSR.S
	R.DYFEEYGK.I
	K.SGNFGGSR.N
	R.GGNFGFGDSR.G
	R.GGGGNFGPGPGSNFR.G
O43524|FOXO3_HUMAN	K.NSIRHNLSLHSRFMRVQ.N
	K.AALQTAPESADDSPSQLS.K
	K.GSGLGSPTSSFNST.V
	K.PATFSSMSHYGNQ.T
	K.FPSDLDLDMFNGSLECD.M
Q9NQB0|TF7L2_HUMAN	K.SSLVNESETNQNSSSDSEAER.R
	K.QESSQSDVGSLHSSK.H
	K.WPLLDVQAGSLQSRQAL.K
	K.VPVVQHPHHVHPL.T
	K.PHIKKPLNAFMLYMKEMR.A
P51532|SMCA4_HUMAN	R.LLLTGTPLQNK.L
	R.QLSEVFIQLPSR.K
	R.GLDPVEILQER.E
	R.GLDPVEILQER.E
	T.TYEYIIK.D
Q13263|TIF1B_HUMAN	K.DHQYQFLEDAVR.N
	K.LSPANQR.K
	K.DHQYQFLEDAVR.N
Q9UNH7|SNX6_HUMAN	K.QNEFSVVR.Q
	R.SLVDYENANK.A
	K.SADGVIVSGVK.D
Q9P035|HACD3_HUMAN	R.LESEGSPETLTNLR.K
	K.VSQWWER.L
	L.FLAPDFDR.W
Q5T5U3|RHG21_HUMAN	K.VVDLLSNR.N
	R.SLEPSGILLK.S
	R.LEDSVLMK.Y
Q9Y297|FBW1A_HUMAN	R.TLVEHSGR.V
	R.IVSGAYDGK.I
	K.YIVSASGDR.T
O43143|DHX15_HUMAN	R.SNLGSVVLQLK.K
	R.FTDILVR.H
	R.DYYINIR.K
Q12906|ILF3_HUMAN	K.AYAALAALEK.L
	K.VLGMDPLPSK.M
	R.SGGN(+.98)SYGSG.G
Q92804|RBP56_HUMAN	Y.NNQGQQQNM(+15.99)ESSGSQGGR.A
	R.SSGGGYSGDR.S
Q14157|UBP2L_HUMAN	R.IDLAVLLGK.T
	K.GFGDVGEAK.G
Q99460|PSMD1_HUMAN	R.QDVYDLLK.T
	R.TVGTPIASVPGSTNTGTVPGSEK.D
P09651|ROA1_HUMAN	R.DYFEQYGK.I
	R.NQGGYGGSSSSSSYGSGR.R
P55084|ECHB_HUMAN	R.AAPAVQTK.T
	R.LEQDEYALR.S
P14625|ENPL_HUMAN	K.SGTSEFLNK.M
	R.LSLNIDPDAK.V
Q15008|PSMD6_HUMAN	R.FLLSLPEHR.G
	K.SLIEEGGDWDR.R
Q08945|SSRP1_HUMAN	K.ASSGLLYPLER.G
	K.IPYTTVLR.L
Q96EB6|SIR1_HUMAN	K.SNDDLDVSESK.G
	R.SPGEPGGAAPER.E
Q9NR30|DDX21_HUMAN	R.APQVLVLAPTR.E
	R.IGVPSATEIIK.A
P33991|MCM4_HUMAN	R.GMVSAYPR.Q
	K.LQESPEDMPAGQTPH.T
Q14978|NOLC1_HUMAN	R.VADNSFDAK.R
	R.ASSPFR.R
Q13435|SF3B2_HUMAN	K.KPGDLSDELR.I
	R.FTVAELK.Q
Q5T8P6|RBM26_HUMAN	R.AEAEAAAVHGAR.F
	K.TLLVSTSAVDNNEAQK.K
Q99856|ARI3A_HUMAN	R.KAQPPQ(+.98)AFR.G
	K.Q(+.98)LYELDGDPK.R
Q92945|FUBP2_HUMAN	R.IGGGIDVPVPR.H
	R.TSMTEEYR.V
Q13200|PSMD2_HUMAN	R.PALEELR.R
Q92499|DDX1_HUMAN	K.LNLSQVR.F
P42166|LAP2A_HUMAN	R.EPLVATNLPGR.G
Q15366|PCBP2_HUMAN	K.IANPVEGSTDR.Q
Q96BY6|DOC10_HUMAN	K.SNDSTTVK.H
Q14839|CHD4_HUMAN	L.EDFLEHEGYK.Y
P35658|NU214_HUMAN	F.TSPLGSTGGK.V
Q09328|MGT5A_HUMAN	K.VTC(+57.02)QSSELAK.D
Q9Y2W1|TR150_HUMAN	K.FSGEEGEIEDDESGTENR.E
P55209|NP1L1_HUMAN	K.YAVLYQPLFDK.R
Q9Y2L1|RRP44_HUMAN	K.EIILQGLK.H
P36402|TCF7_HUMAN	K.LPEPLEDGLK.A
Q00535|CDK5_HUMAN	K.SFLFQLLK.G
Q5T2T1|MPP7_HUMAN	K.ALLSVHDTVAQ(+.98)K.N
Q5VWX1|KHDR2_HUMAN	R.LQEETGAK.M
Q9HAV0|GBB4_HUMAN	R.AGVLAGHDNR.V
Q5SRE5|NU188_HUMAN	D.QQLMEK.T
Q9BSD7|NTPCR_HUMAN	R.HVFLTGPPGVGK.T
P13010|XRCC5_HUMAN	K.EDIIQGFR.Y
Q86V15|CASZ1_HUMAN	K.LPWHIK.K
P23588|IF4B_HUMAN	K.EDDSSASTSQSTR.A
Q9P0J0|NDUAD_HUMAN	R.IALLPLLQAETDR.R
P07305|H10_HUMAN	K.VGENADSQIK.L
P06744|G6PI_HUMAN	K.TFTTQETITNAETAK.E
Q8N1F7|NUP93_HUMAN	R.NLQEIQQAGER.L
