# Supplementary material for: Genotoxic stress-triggered β-catenin/JDP2/PRMT5 complex facilitates reestablishing glutathione homeostasis
Source: Nat Commun. 2019 Aug 21;10:3761. doi: 10.1038/s41467-019-11696-7 (PMC6704105; doi:10.1038/s41467-019-11696-7)
Supplement: Supplementary file 5 — Supplementary Data 3 [file 41467_2019_11696_MOESM5_ESM.xlsx]

## Sheet: Suppementary Data 3
Supplementary Data 3.Primers and siRNA oligonucleotides
Primer used for clone
JDP2-up	ATGGACTACAAGGACGACGATGACAAGGACTACAAAGACGATG ACGACA
JDP2-dn	TCACTTCTTCTCGAGCTGCT
PRMT5-up	ATGGACTACAAGGACGACGATGACAAGCGGGGTCCGAACTCGGG
PRMT5-dn	CTAGAGGCCAATGGTATATG
CTNNB1-up	ATGGACTACAAGGACGACGATGACAAGGCTACTCAAGCTGATTT
CTNNB1-dn	TTACAGGTCAGTATCAAACC
TCF4-up	ATGGACTACAAGGACGACGATGACAAGCCGCAGCTGAACGGCGG
TCF4-dn	CTATTCTAAAGACTTGGTGA
JDP2-shRNA1 up	GATCCCCAGCTCATCCTGATGCTGAATTCAAGAGATTCAGCATCAGGATGAGCTTTTTTA
JDP2-shRNA1 dn	AGCTTAAAAAAGCTCATCCTGATGCTGAATCTCTTGAATTCAGCATCAGGATGAGCTGGG
JDP2-shRNA2 up	GATCCCCGAGGTGAAACTGGGCAAGATTCAAGAGATCTTGCCCAGTTTCACCTCTTTTTA
JDP2-shRNA2 dn	AGCTTAAAAAGAGGTGAAACTGGGCAAGATCTCTTGAATCTTGCCCAGTTTCACCTCGGG
JDP2 T116A up	GGAACTCATGAACGCAGAGCTGAAGGCCCAGATTGAGGAGCTGAAGCAGGAGCGGCAGC
JDP2 T116A dn	GCTGCCGCTCCTGCTTCAGCTCCTCAATCTGGGCCTTCAGCTCTGCGTTCATGAGTTCC
JDP2 T116D up	GGAACTCATGAACGCAGAGCTGAAGGACCAGATTGAGGAGCTGAAGCAGGAGCGGCAGC
JDP2 T116D dn	GCTGCCGCTCCTGCTTCAGCTCCTCAATCTGGTCCTTCAGCTCTGCGTTCATGAGTTCC
JDP2 1aa-X-up	ATGTACCCATACGACGTCCCAGACTACGCTATGCCTGGGCAGATCCC
JDP2 X-70aa-dn	TCACTCATCTAGCTCACTTT
JDP2 X-102aa-dn	TCACCGCTGCAGAAACTCCG
JDP2 X-135aa-dn	TCAGTGTCGGTTCAGCATCA
JDP2 35aa-X-up	ATGTACCCATACGACGTCCCAGACTACGCTCTGAAATACGCTGACATCCG
JDP2 X-163aa-dn	TCACTTCTTCTCGAGCTGCT
JDP2 70aa-X-up	ATGTACCCATACGACGTCCCAGACTACGCTGAGGAAGAGGAGCGAAGGAA
CTNNB1 1aa-X-up	ATGGACTACAAGGACGACGATGACAAGGCTACTCAAGCTGATTT
CTNNB1 110aa-X-up	ATGGACTACAAGGACGACGATGACAAGATCTACACAGTTTGATGCTG
CTNNB1 489aa-X-up	ATGGACTACAAGGACGACGATGACAAGTGGACTACCAGTTGTGGTTA
CTNNB1 395aa-X-up	ATGGACTACAAGGACGACGATGACAAGGGAAGGGATGGAAGGTCTCC
CTNNB1 225aa-X-up	ATGGACTACAAGGACGACGATGACAAGTGAGGGCTTACTGGCCATCT
CTNNB1 X-395aa-dn	TTACTGTTTAGTTGCAGCATCTG
CTNNB1 X-225aa-dn	TTAACGATGATGGGAAAGGTTAT
CTNNB1 X-781aa-dn	TTACAGGTCAGTATCAAACC
Primer used for qPCR
JDP2-up	TGGGCTGTCTCTGTCTGTTG
JDP2-dn	GCTCTGTCATCACTCAGGCA
CTNNB1-up	CATCTACACAGTTTGATGCTGCT
CTNNB1-dn	GCAGTTTTGTCAGTTCAGGGA
PRMT5-up	TGTCTTCCATCCGCGTTTCA
PRMT5-dn	CAGTCCCTTCCTGACAGCAG
SLC7A11-up	TCTCCAAAGGAGGTTACCTGC
SLC7A11-dn	AGACTCCCCTCAGTAAAGTGAC
GCLM-dn	ATGGTTTAAACAAGGCGCTCCTGGCG
GCLM-up	GTACCTGCAGGGATTACAGGCATGAGG
GSS-dn	CCTAGCCGGTTTGTGCTAAAG
GSS-up	TTTCAGGGCCTGTACCATTTC
Primer used for ChIP-qPCR
SLC7A11 ChIP primer up	CTTACTACAGCTAAATGATG
SLC7A11 ChIP primer dn	TGTTCCGAATTTACTACTTC
GCLM ChIP primer up	GGCGGCGGGAAAGGAAGGC
GCLM ChIP primer dn	CGTCCCGCAGCCCATTCGCG
GSS ChIP primer up	GCCTCGACTCAGCGCCAAAG
GSS ChIP primer dn	TCCCTCACATCGTTCCTCCC
siRNA
siJDP2#1	CCAATGGAGCGACAAATGT
siJDP2#2	CCAGCATAATACCATCACT
siCTNNB1#1	GCCACAAGATTACAAGAAA
siCTNNB1#2	GACTACCAGTTGTGGTTAA
siPRMT5#1	GCACCAGTCTGTTCTGCTA
siPRMT5#2	GAGGTGCAGTTCATCATCA
siWDR5#1	TGGTCGTCAGATTCTAACCTT
siWDR5#2	CCAACCTTATTGTCTCAGGAT
siSMARCA4#1	GGAGGATGACAGTGAAGGC
siSMARCA4#2	GCAGTGGCTCAAGGCCATC
siPARP1#1	GCCTCCGCTCCTGAACAA
siPARP1#2	GCAGCTTCATAACCGAAG
siCTNNA1#1	CTACGTCGCCTCTACCAA
siCTNNA1#2	GTGTAAAGCTTGTTCGAA
siTCF4#1	CGACAGGAGGATTCAGACA
siTCF4#2	GTAGCTGAGTGCACGTTGA
siFOXO3#1	GGCTCCTCCTTGTACTCA
siFOXO3#2	GCCTTGTCGAATTCTGTC
siHNRNPA2B1#1	CCATGATCCTGTGGATAA
siHNRNPA2B1#2	CATCAATGGTCATAATGC
siTCF1#1	CCAACTCTCTCTCTACGAA
siTCF1#2	GCTAGGTTCTGGTGTACCT
siLEF1#1	GGTACATAATGATGCCAAA
siLEF1#2	GTTGCTGAGTGTACTCTAA
siTCF3#1	GAAGGAAAGTGCAGCCATT
siTCF3#2	GCACAACCTGTCTCGAGAA
Used for EMSA probe
JDP2-up	TGACTCATGACTCATGACTCATGACTCA
JDP2-dn	TGAGTCATGAGTCATGAGTCATGAGTCA
OCT-1-up	TGTCGAATGCAAATCACTAGAA
OCT-1-dn	TTCTAGTGATTTGCATTCGACA
