# Supplementary material for: Genotoxic stress-triggered β-catenin/JDP2/PRMT5 complex facilitates reestablishing glutathione homeostasis
Source: Nat Commun. 2019 Aug 21;10:3761. doi: 10.1038/s41467-019-11696-7 (PMC6704105; doi:10.1038/s41467-019-11696-7)
Supplement: Supplementary file 8 — Source Data [file 41467_2019_11696_MOESM8_ESM.xlsx]

## Sheet: fig1
Statistics source data
Fig.1d
		Rep1	Rep2	Rep3	ave	SD
	293FT-NC	1	1	1	1	0
	293FT-CPT	0.62	0.78	0.64	0.68	0.087178
	293FT-IR	0.84	0.74	0.69	0.756667	0.0763763
	293FT-CDDP	0.73	0.65	0.82	0.733333	0.085049
	OVCAR3-NC	1	1	1	1	0
	OVCAR3-CPT	0.67	0.68	0.59	0.646667	0.0493288
	OVCAR3-IR	0.73	0.69	0.72	0.713333	0.0208167
	OVCAR3-CDDP	0.6	0.67	0.69	0.653333	0.0472582

## Sheet: fig 2
Statistics source data
Fig.2d
		Rep1	Rep2	Rep3	ave	SD
293FT-SLC7A11	no treatment	1	1	1	1	0
	CPT Scr	3.975	3.675	3.535	3.72833	0.224796
	CPT β-ca si#1	0.961	0.841	0.781	0.861	0.0916515
	CPT β-ca si#2	0.647	0.477	0.847	0.657	0.185203
OVCAR3-SLC7A11	no treatment	1	1	1	1	0
	CPT Scr	4.304	3.844	3.804	3.984	0.277849
	CPT β-ca si#1	1.021	0.901	0.771	0.897667	0.125033
	CPT β-ca si#2	1.009	0.939	0.739	0.895667	0.140119
293FT-GCLM	no treatment	1	1	1	1	0
	CPT Scr	2.61	2.69	2.315	2.53833	0.197505
	CPT β-ca si#1	0.931	0.731	0.681	0.781	0.132288
	CPT β-ca si#2	0.997	0.87	0.86	0.909	0.0763741
OVCAR3-GCLM	no treatment	1	1	1	1	0
	CPT Scr	2.67	2.91	2.034	2.538	0.452672
	CPT β-ca si#1	0.901	0.721	1.021	0.881	0.150997
	CPT β-ca si#2	0.909	0.84	0.96	0.903	0.0602246
293FT-GSS	no treatment	1	1	1	1	0
	CPT Scr	3.02	3.15	2.9	3.02333	0.125033
	CPT β-ca si#1	0.89	0.77	0.95	0.87	0.0916515
	CPT β-ca si#2	0.9	0.96	1.11	0.99	0.108167
OVCAR3-GSS	no treatment	1	1	1	1	0
	CPT Scr	3.45	3.26	2.74	3.15	0.36756
	CPT β-ca si#1	0.95	0.93	0.8	0.893333	0.0814453
	CPT β-ca si#2	1.106	0.98	0.956	1.014	0.0805729
Fig.2e	GSH
	CPT treatment (hours)	Rep1	Rep2	Rep3	ave	SD
Scr	0	1	1	1	1	0
	0.25	0.42	0.51	0.56	0.496667	0.070946
	1	0.61	0.55	0.54	0.566667	0.0378594
	2	0.78	0.72	0.69	0.73	0.0458258
	3	0.87	0.79	0.92	0.86	0.0655744
	4	1.1	0.98	0.95	1.01	0.0793725
	5	1.56	1.48	1.62	1.55333	0.0702377
	6	2.49	2.24	2.64	2.45667	0.202073
β-catenin si#1	0	0.98	1.02	0.87	0.956667	0.0776745
	0.25	0.48	0.54	0.38	0.466667	0.080829
	1	0.45	0.42	0.47	0.446667	0.0251661
	2	0.49	0.42	0.55	0.486667	0.0650641
	3	0.52	0.55	0.48	0.516667	0.0351188
	4	0.62	0.54	0.66	0.606667	0.061101
	5	0.79	0.72	0.76	0.756667	0.0351188
	6	0.96	0.84	1.09	0.963333	0.125033
β-catenin si#2	0	0.96	1.01	1.03	1	0.0360555
	0.25	0.46	0.53	0.42	0.47	0.0556776
	1	0.51	0.47	0.53	0.503333	0.0305505
	2	0.53	0.56	0.47	0.52	0.0458258
	3	0.59	0.64	0.51	0.58	0.0655744
	4	0.72	0.54	0.62	0.626667	0.090185
	5	0.85	0.75	0.91	0.836667	0.080829
	6	1.03	1.03	0.97	1.01	0.034641
	ROS
	CPT treatment (hours)	Rep1	Rep2	Rep3	ave	SD
Scr	0	1	1.02	0.98	1	0.02
	0.25	1.55	1.43	1.69	1.55667	0.130128
	1	1.69	1.54	1.69	1.64	0.0866025
	2	1.71	1.52	1.93	1.72	0.205183
	3	1.98	1.79	2.12	1.96333	0.16563
	4	2.48	2.54	2.75	2.59	0.141774
	5	1.65	1.43	1.87	1.65	0.22
	6	1.11	0.95	1.3	1.12	0.175214
β-catenin si#1	0	0.83	0.81	1.14	0.926667	0.185023
	0.25	1.42	1.44	1.86	1.57333	0.248462
	1	1.97	1.94	2.3	2.07	0.19975
	2	2.64	2.69	3.02	2.78333	0.206478
	3	3.93	3.85	4.39	4.05667	0.291433
	4	5.39	5.4	5.8	5.53	0.23388
	5	4.94	4.91	5.34	5.06333	0.240069
	6	4.48	4.48	4.83	4.59667	0.202073
β-catenin si#2	0	0.85	0.87	1.16	0.96	0.173494
	0.25	1.39	1.54	1.65	1.52667	0.130512
	1	1.89	2.12	2.06	2.02333	0.119304
	2	2.45	2.74	3.01	2.73333	0.28006
	3	3.81	3.49	4.05	3.78333	0.280951
	4	5.72	5.76	6.12	5.86667	0.220303
	5	4.98	5.02	5.4	5.13333	0.231805
	6	4.44	4.62	4.68	4.58	0.1249
Fig.2f
		Rep1	Rep2	Rep3	ave	SD
293FT	CPT Scr	41.2	40.3	34.2	38.5667	3.80832
	CPT β-ca si#1	84	86	82.4	84.1333	1.8037
	CPT β-ca si#2	76	89.2	79.4	81.5333	6.85371
OVCAR3	CPT Scr	35	32	29.6	32.2	2.70555
	CPT β-ca si#1	87.3	80.4	73	80.2333	7.15146
	CPT β-ca si#2	83	73.4	69.6	75.3333	6.90604

## Sheet: fig3
Statistics source data
Fig.3b
		Rep1	Rep2	Rep3	ave	SD
	Scramble	1	1	1	1	0
	SMARCA4 si	0.8	0.78	0.94	0.84	0.087178
	JDP2 si	0.24	0.28	0.31	0.276667	0.0351188
	PRMT5 si	0.39	0.32	0.29	0.333333	0.051316
	PARP1 si	1.21	1.14	1.09	1.14667	0.0602771
	α-catenin si	0.89	0.94	1.05	0.96	0.0818535
	TCF4 si	1.36	1.12	1.08	1.18667	0.151438
	FOXO3 si	1.02	0.98	1.04	1.01333	0.0305505
	HNRNPA2B1 si	0.94	1.14	1.03	1.03667	0.100167
Fig.3c
		Rep1	Rep2	Rep3	ave	SD
	Scramble	0.58	0.52	0.64	0.58	0.06
	SMARCA4 si	0.59	0.54	0.49	0.54	0.05
	JDP2 si	0.15	0.14	0.21	0.166667	0.0378594
	PRMT5 si	0.52	0.47	0.45	0.48	0.0360555
	PARP1 si	0.524	0.61	0.49	0.541333	0.0618493
	α-catenin si	0.67	0.61	0.59	0.623333	0.0416333
	TCF4 si	0.54	0.51	0.49	0.513333	0.0251661
	FOXO3 si	0.57	0.49	0.67	0.576667	0.090185
	HNRNPA2B1 si	0.58	0.54	0.46	0.526667	0.061101
Fig.3e
	GSH
	CPT treatment (hours)	Rep1	Rep2	Rep3	ave	SD
Vector	0	1	0.75	1.25	1	0.25
	0.25	0.52	0.56	0.44	0.506667	0.061101
	1	0.62	0.33	0.88	0.61	0.275136
	2	0.77	0.55	0.97	0.763333	0.210079
	3	0.92	0.94	1.21	1.02333	0.161967
	4	1.06	1.15	1.24	1.15	0.09
	5	1.54	1.61	2.06	1.73667	0.282194
	6	2.37	2.65	3.21	2.74333	0.427707
JDP2	0	1.03	0.75	1.25	1.01	0.250599
	0.25	0.51	0.36	0.69	0.52	0.165227
	1	0.97	0.82	1.14	0.976667	0.160104
	2	1.66	1.31	1.99	1.65333	0.340049
	3	2.5	2.29	2.69	2.49333	0.200083
	4	4.36	3.87	4.14	4.12333	0.245425
	5	4.84	4.49	5.23	4.85333	0.37018
	6	5.41	5.05	5.91	5.45667	0.431895
Scr	0	0.92	0.7	1.28	0.966667	0.292803
	0.25	0.46	0.47	0.39	0.44	0.043589
	1	0.59	0.48	0.89	0.653333	0.212211
	2	0.8	0.74	1.1	0.88	0.192873
	3	0.92	1.297	0.92	1.04567	0.217661
	4	1.15	1.57	1.14	1.28667	0.245425
	5	1.32	1.34	1.97	1.54333	0.369639
	6	2.31	2.21	2.57	2.36333	0.185831
JDP2 si#1	0	1.01	0.58	0.91	0.833333	0.225019
	0.25	0.56	0.44	0.46	0.486667	0.064291
	1	0.56	0.12	0.46	0.38	0.230651
	2	0.48	0.31	0.38	0.39	0.08544
	3	0.63	0.25	0.53	0.47	0.196977
	4	0.63	0.34	0.53	0.5	0.147309
	5	0.72	0.58	0.62	0.64	0.072111
	6	0.89	0.65	0.7	0.746667	0.126623
JDP2 si#2	0	0.86	0.88	0.93	0.89	0.0360555
	0.25	0.48	0.43	0.45	0.453333	0.0251661
	1	0.42	0.25	0.23	0.3	0.104403
	2	0.44	0.24	0.15	0.276667	0.148436
	3	0.51	0.21	0.15	0.29	0.192873
	4	0.53	0.36	0.19	0.36	0.17
	5	0.67	0.51	0.33	0.503333	0.170098
	6	1.01	0.68	0.91	0.866667	0.169214
	ROS
	CPT treatment (hours)	Rep1	Rep2	Rep3	ave	SD
Vector	0	1	0.8	1.2	1	0.2
	0.25	1.64	1.39	1.87	1.63333	0.240069
	1	1.61	1.37	1.89	1.62333	0.260256
	2	1.8	1.56	2.1	1.82	0.270555
	3	1.95	1.73	2.26	1.98	0.266271
	4	2.5	2.23	2.63	2.45333	0.204042
	5	1.96	1.67	2.32	1.98333	0.325628
	6	1.14	1.12	1.44	1.23333	0.179258
JDP2	0	0.97	0.96	1.03	0.986667	0.0378594
	0.25	1.71	1.53	1.63	1.62333	0.090185
	1	1.24	1.24	1.42	1.3	0.103923
	2	1.14	0.86	1.22	1.07333	0.189033
	3	1.16	0.99	1.31	1.15333	0.160104
	4	1.24	1.1	0.93	1.09	0.155242
	5	1	1.13	0.88	1.00333	0.125033
	6	0.48	0.65	0.39	0.506667	0.132035
Scr	0	1.03	0.78	1.22	1.01	0.220681
	0.25	1.76	1.39	1.68	1.61	0.194679
	1	1.72	1.49	1.94	1.71667	0.225019
	2	1.76	1.49	1.99	1.74667	0.250267
	3	1.98	1.62	2.33	1.97667	0.355012
	4	2.39	2.25	2.49	2.37667	0.120554
	5	1.8	1.41	1.91	1.70667	0.262742
	6	1.09	1.03	1.34	1.15333	0.164418
JDP2 si#1	0	1.14	0.84	1.3	1.09333	0.233524
	0.25	1.64	1.32	1.87	1.61	0.276225
	1	2.13	1.96	2.29	2.12667	0.165025
	2	2.98	2.92	3.04	2.98	0.06
	3	3.87	3.9	4.12	3.96333	0.136504
	4	5.87	5.49	6.04	5.8	0.281603
	5	5.56	5.11	5.49	5.38667	0.242143
	6	4.43	4.64	4.89	4.65333	0.23029
JDP2 si#2	0	1.05	0.99	1.02	1.02	0.03
	0.25	1.54	1.57	1.53	1.54667	0.0208167
	1	2.06	2.17	1.98	2.07	0.0953939
	2	2.95	2.81	2.75	2.83667	0.102632
	3	3.87	3.69	4.02	3.86	0.165227
	4	5.43	5.01	5.23	5.22333	0.210079
	5	5.14	5.23	4.98	5.11667	0.126623
	6	4.6	4.75	4.57	4.64	0.0964365

## Sheet: fig4
Statistics source data
Fig.4a
			Rep1	Rep2	Rep3	ave	SD
	293FT-CPT GSH	CPT	1	1	1	1	0
		β-catenin	2.29	2.59	3.25	2.71	0.491121
		β-catenin+JDP2	5.59	6.12	5.78	5.83	0.268514
		β-catenin+Scr	2.55	2.39	2.45	2.46333	0.080829
		β-catenin+JDP2 si#1	1.01	1.23	1.16	1.13333	0.112398
		β-catenin+JDP2 si#2	1.03	1.21	1.28	1.17333	0.12897
	OVCAR3-CPT GSH	CPT	1	1	1	1	0
		β-catenin	2.98	1.94	2.68	2.53333	0.535288
		β-catenin+JDP2	6.59	6.35	5.15	6.03	0.771492
		β-catenin+Scr	2.37	2.33	2.43	2.37667	0.0503322
		β-catenin+JDP2 si#1	0.98	0.9	1.09	0.99	0.0953939
		β-catenin+JDP2 si#2	1	1.19	1.23	1.14	0.122882
	293FT-CPT ROS	CPT	1	1	1	1	0
		β-catenin	0.42	0.57	0.43	0.473333	0.083865
		β-catenin+JDP2	0.25	0.2	0.29	0.246667	0.0450925
		β-catenin+Scr	0.54	0.61	0.49	0.546667	0.0602771
		β-catenin+JDP2 si#1	1.05	1.09	1.92	1.35333	0.491155
		β-catenin+JDP2 si#2	1.13	1.34	0.82	1.09667	0.261598
	OVCAR3-CPT ROS	CPT	1	1	1	1	0
		β-catenin	0.5	0.49	0.41	0.466667	0.0493288
		β-catenin+JDP2	0.16	0.08	0.2	0.146667	0.061101
		β-catenin+Scr	0.45	0.53	0.61	0.53	0.08
		β-catenin+JDP2 si#1	1.06	0.87	1.75	1.22667	0.463069
		β-catenin+JDP2 si#2	1.27	1.03	0.83	1.04333	0.220303
Fig.4b
		Rep1	Rep2	Rep3	ave	SD
SLC7A11	Vector	0.067	0.059	0.061	0.0623333	0.00416333
	JDP2	0.32	0.25	0.16	0.243333	0.0802081
	JDP2-CPT	1.54	1.28	1.35	1.39	0.134536
	JDP2 Scr-CPT	1.25	1.36	1.47	1.36	0.11
	JDP2 β-si-1-CPT	0.13	0.1	0.11	0.113333	0.0152753
	JDP2 β-si-2-CPT	0.15	0.13	0.098	0.126	0.0262298
GCLM	Vector	0.067	0.098	0.087	0.084	0.0157162
	JDP2	0.21	0.1	0.24	0.183333	0.0737111
	JDP2-CPT	0.98	0.78	0.86	0.873333	0.100664
	JDP2 Scr-CPT	0.96	1.02	1.15	1.04333	0.0971253
	JDP2 β-si-1-CPT	0.094	0.075	0.085	0.0846667	0.00950438
	JDP2 β-si-2-CPT	0.067	0.12	0.082	0.0896667	0.0273191
GSS	Vector	0.067	0.057	0.059	0.061	0.0052915
	JDP2	0.12	0.21	0.14	0.156667	0.0472582
	JDP2-CPT	1.12	1.02	1.23	1.12333	0.10504
	JDP2 Scr-CPT	1.02	1.31	1.19	1.17333	0.145717
	JDP2 β-si-1-CPT	0.075	0.084	0.095	0.0846667	0.0100167
	JDP2 β-si-2-CPT	0.094	0.13	0.084	0.102667	0.0241937

## Sheet: fig5
Statistics source data
Fig.5a
		Rep1	Rep2	Rep3	ave	SD
SLC7A11	Scr-CPT	0.59	0.54	0.61	0.58	0.0360555
	β-catenin si-CPT	0.228	0.18	0.28	0.229333	0.0500133
	PRMT5 si#1-CPT	0.59	0.54	0.61	0.58	0.0360555
	PRMT5 si#2-CPT	0.58	0.61	0.56	0.583333	0.0251661
GCLM	Scr-CPT	0.63	0.71	0.57	0.636667	0.0702377
	β-catenin si-CPT	0.248	0.21	0.3	0.252667	0.0451811
	PRMT5 si#1-CPT	0.64	0.53	0.65	0.606667	0.0665833
	PRMT5 si#2-CPT	0.64	0.68	0.64	0.653333	0.023094
GSS	Scr-CPT	0.64	0.66	0.61	0.636667	0.0251661
	β-catenin si-CPT	0.26	0.29	0.22	0.256667	0.0351188
	PRMT5 si#1-CPT	0.68	0.59	0.71	0.66	0.06245
	PRMT5 si#2-CPT	0.59	0.64	0.59	0.606667	0.0288675
Fig.5b		Rep1	Rep2	Rep3	ave	SD
SLC7A11	Vector-CPT	1	1	1	1	0
	JDP2 Scr-CPT	3.84	3.48	4.1	3.80667	0.311341
	JDP2-PRMT5 si#1 CPT	0.86	0.69	0.92	0.823333	0.119304
	JDP2-PRMT5 si#2 CPT	0.82	0.86	0.75	0.81	0.0556776
GCLM	Vector-CPT	1	1	1	1	0
	JDP2 Scr-CPT	3.24	3.49	3.19	3.30667	0.160728
	JDP2-PRMT5 si#1 CPT	0.83	0.81	0.94	0.86	0.07
	JDP2-PRMT5 si#2 CPT	0.9	0.74	0.98	0.873333	0.122202
GSS	Vector-CPT	1	1	1	1	0
	JDP2 Scr-CPT	3.56	3.41	3.64	3.53667	0.116762
	JDP2-PRMT5 si#1 CPT	0.81	0.62	0.91	0.78	0.147309
	JDP2-PRMT5 si#2 CPT	0.71	0.69	0.95	0.783333	0.144684
Fig.5d		Rep1	Rep2	Rep3	ave	SD
GSH	Vector-CPT	1	1	1	1	0
	JDP2 Scr-CPT	3.59	3.15	4.98	3.90667	0.955214
	JDP2-PRMT5 si#1 CPT	1.03	0.69	0.94	0.886667	0.176163
	JDP2-PRMT5 si#2 CPT	0.98	0.78	1.13	0.963333	0.175594
ROS	Vector-CPT	1	1	1	1	0
	JDP2 Scr-CPT	0.42	0.61	0.39	0.473333	0.119304
	JDP2-PRMT5 si#1 CPT	3.02	2.76	2.69	2.82333	0.173877
	JDP2-PRMT5 si#2 CPT	2.86	2.75	3.12	2.91	0.19
Fig.5e	GSH
	CPT treatment (hours)	Rep1	Rep2	Rep3	ave	SD
Scr	0	1	1	1	1	0
	0.25	0.59	0.42	0.51	0.506667	0.085049
	1	0.72	0.48	0.61	0.603333	0.120139
	2	0.71	0.82	0.66	0.73	0.0818535
	3	0.92	0.73	1.03	0.893333	0.151767
	4	1.08	0.9	0.93	0.97	0.0964365
	5	1.45	1.39	1.26	1.36667	0.0971253
	6	2.56	2.14	2.32	2.34	0.210713
PRMT5 si#1	0	1.03	1.05	0.89	0.99	0.087178
	0.25	0.59	0.59	0.47	0.55	0.069282
	1	0.52	0.45	0.4	0.456667	0.0602771
	2	0.45	0.39	0.57	0.47	0.0916515
	3	0.51	0.42	0.46	0.463333	0.0450925
	4	0.61	0.49	0.46	0.52	0.0793725
	5	0.72	0.6	0.64	0.653333	0.061101
	6	0.87	0.75	0.75	0.79	0.069282
PRMT5 si#2	0	0.87	0.96	1.03	0.953333	0.0802081
	0.25	0.52	0.54	0.44	0.5	0.052915
	1	0.52	0.53	0.47	0.506667	0.0321455
	2	0.54	0.59	0.44	0.523333	0.0763763
	3	0.54	0.44	0.61	0.53	0.08544
	4	0.61	0.49	0.64	0.58	0.0793725
	5	0.74	0.59	0.68	0.67	0.0754983
	6	0.89	0.76	1.03	0.893333	0.135031
	ROS				#DIV/0!	#DIV/0!
	CPT treatment (hours)	Rep1	Rep2	Rep3	ave	SD
Scr	0	1	0.88	1.12	1	0.12
	0.25	1.45	1.24	1.61	1.43333	0.185562
	1	1.52	1.31	1.73	1.52	0.21
	2	1.54	1.449	1.74	1.57633	0.148863
	3	1.89	1.75	2.15	1.93	0.202978
	4	2.43	2.24	2.69	2.45333	0.225906
	5	1.59	1.57	1.87	1.67667	0.16773
	6	1.09	1.03	1.39	1.17	0.192873
PRMT5 si#1	0	0.93	1.03	1.06	1.00667	0.0680686
	0.25	1.56	1.5	1.43	1.49667	0.0650641
	1	2.12	1.87	1.98	1.99	0.1253
	2	2.59	2.49	2.67	2.58333	0.090185
	3	3.98	3.69	3.95	3.87333	0.159478
	4	5.79	5.98	5.46	5.74333	0.263122
	5	4.98	5.06	5.17	5.07	0.0953939
	6	4.59	4.42	4.39	4.46667	0.107858
PRMT5 si#2	0	0.89	0.86	0.93	0.893333	0.0351188
	0.25	1.56	1.33	1.31	1.4	0.138924
	1	1.89	1.75	1.86	1.83333	0.0737111
	2	2.49	2.33	2.53	2.45	0.10583
	3	3.69	3.86	3.69	3.74667	0.0981495
	4	5.79	5.27	5.49	5.51667	0.261024
	5	4.75	4.57	5.11	4.81	0.274955
	6	4.64	4.4	4.03	4.35667	0.3073

## Sheet: fig6
Statistics source data
Fig.6b
		Rep1	Rep2	Rep3	ave	SD
H3R2me1	no treatment	0.1	0.098	0.064	0.0873333	0.020232
	CPT	0.58	0.64	0.72	0.646667	0.0702377
	Scr CPT	0.64	0.67	0.58	0.63	0.0458258
	JDP2 si#1-CPT	0.104	0.094	0.124	0.107333	0.0152753
	JDP2 si#2-CPT	0.074	0.024	0.144	0.0806667	0.0602771
	β-catenin si#1-CPT	0.131	0.106	0.098	0.111667	0.0172143
	β-catenin si#-CPT	0.09	0.14	0.054	0.0946667	0.0431895
	PRMT5 si#1-CPT	0.084	0.072	0.052	0.0693333	0.0161658
	PRMT5 si#2-CPT	0.054	0.174	0.074	0.100667	0.064291
H3R2me2s	no treatment	0.084	0.058	0.1	0.0806667	0.0211975
	CPT	0.58	0.67	0.71	0.653333	0.0665833
	Scr CPT	0.72	0.64	0.59	0.65	0.0655744
	JDP2 si#1-CPT	0.124	0.101	0.1	0.108333	0.0135769
	JDP2 si#2-CPT	0.094	0.224	0.034	0.117333	0.0971253
	β-catenin si#1-CPT	0.121	0.092	0.101	0.104667	0.0148436
	β-catenin si#-CPT	0.124	0.144	0.0954	0.121133	0.0244265
	PRMT5 si#1-CPT	0.05	0.059	0.114	0.0743333	0.0346458
	PRMT5 si#2-CPT	0.124	0.174	0.074	0.124	0.05
H3	no treatment	5.62	7.25	6.64	6.50333	0.823549
	CPT	8.12	6.14	7.82	7.36	1.06715
	Scr CPT	6.48	5.25	4.63	5.45333	0.941612
	JDP2 si#1-CPT	5.26	7.85	6.45	6.52	1.29642
	JDP2 si#2-CPT	6.23	6.45	5.31	5.99667	0.604759
	β-catenin si#1-CPT	5.48	5.61	6.54	5.87667	0.578129
	β-catenin si#-CPT	5.82	6.49	7.38	6.56333	0.782581
	PRMT5 si#1-CPT	5.64	5.82	6.78	6.08	0.612862
	PRMT5 si#2-CPT	7.12	5.25	6.48	6.28333	0.950386
Fig.6c
		Rep1	Rep2	Rep3	ave	SD
H3R2me1	no treatment	0.084	0.045	0.068	0.0656667	0.0196044
	CPT	0.64	0.52	0.57	0.576667	0.0602771
	Vehicle CPT	0.58	0.56	0.67	0.603333	0.0585947
	GSK591 CPT	0.089	0.076	0.1	0.0883333	0.0120139
H3R2me2s	no treatment	0.059	0.081	0.047	0.0623333	0.0172434
	CPT	0.52	0.67	0.49	0.56	0.0964365
	Vehicle CPT	0.72	0.59	0.68	0.663333	0.0665833
	GSK591 CPT	0.11	0.087	0.098	0.0983333	0.0115036
H3	no treatment	5.62	5.98	5.36	5.65333	0.311341
	CPT	6.58	5.47	5.34	5.79667	0.681493
	Vehicle CPT	7.25	6.58	6.47	6.76667	0.422177
	GSK591 CPT	5.94	5.68	4.89	5.50333	0.546839
Fig.6d
		Rep1	Rep2	Rep3	ave	SD
	MLL1	0.52	0.39	0.49	0.466667	0.0680686
	MLL2	0.24	0.48	0.27	0.33	0.130767
	MLL3	0.05	0.14	0.1	0.0966667	0.0450925
	MLL4	0.027	0.016	0.031	0.0246667	0.00776745
	MLL5	0.047	0.016	0.024	0.029	0.0160935
	WDR5	0.67	0.72	0.79	0.726667	0.0602771
	IgG	0.045	0.023	0.016	0.028	0.0151327
Fig.6e
		Rep1	Rep2	Rep3	ave	SD
WDR5	no treatment	0.059	0.068	0.072	0.0663333	0.00665833
	CPT	0.61	0.59	0.64	0.613333	0.0251661
	Scr-CPT	0.52	0.49	0.67	0.56	0.0964365
	PRMT5 si-CPT	0.064	0.073	0.091	0.076	0.0137477
	JDP2 si-CPT	0.069	0.054	0.093	0.072	0.0196723
	β-catenin si-CPT	0.047	0.093	0.051	0.0636667	0.025482
H3K4me3	no treatment	0.064	0.094	0.094	0.084	0.0173205
	CPT	1.5	1.24	1.36	1.36667	0.130128
	Scr-CPT	1.52	1.14	1.27	1.31	0.193132
	PRMT5 si-CPT	0.081	0.084	0.054	0.073	0.0165227
	JDP2 si-CPT	0.053	0.061	0.052	0.0553333	0.00493288
	β-catenin si-CPT	0.057	0.053	0.057	0.0556667	0.0023094
TFIID	no treatment	0.068	0.084	0.044	0.0653333	0.0201329
	CPT	1.52	1.42	1.23	1.39	0.147309
	Scr-CPT	1.34	1.52	1.61	1.49	0.137477
	PRMT5 si-CPT	0.074	0.063	0.051	0.0626667	0.0115036
	JDP2 si-CPT	0.064	0.057	0.073	0.0646667	0.00802081
	β-catenin si-CPT	0.049	0.067	0.057	0.0576667	0.0090185
POLL	no treatment	0.038	0.074	0.058	0.0566667	0.018037
	CPT	1.25	1.34	1.09	1.22667	0.126623
	Scr-CPT	1.42	1.33	1.72	1.49	0.204206
	PRMT5 si-CPT	0.042	0.043	0.045	0.0433333	0.00152753
	JDP2 si-CPT	0.058	0.054	0.067	0.0596667	0.00665833
	β-catenin si-CPT	0.047	0.057	0.093	0.0656667	0.0241937
Fig.6f		Rep1	Rep2	Rep3	ave	SD
SLC7A11	no treatment	1	1	1	1	0
	Scr-CPT	3.84	3.64	3.58	3.68667	0.136137
	WDR5 si-CPT	0.88	0.76	0.76	0.8	0.069282
	WDR5 si-CPT	0.84	0.71	0.97	0.84	0.13
GCLM	no treatment	1	1	1	1	0
	Scr-CPT	2.78	2.69	3.01	2.82667	0.165025
	WDR5 si-CPT	0.79	0.83	0.97	0.863333	0.0945163
	WDR5 si-CPT	0.69	0.85	0.94	0.826667	0.126623
GSS	no treatment	1	1	1	1	0
	Scr-CPT	3.24	2.97	3.16	3.12333	0.138684
	WDR5 si-CPT	0.68	0.94	0.81	0.81	0.13
	WDR5 si-CPT	0.97	0.98	0.82	0.923333	0.0896289
Fig.6g
		Rep1	Rep2	Rep3	ave	SD
GSH	no treatment	1	1	1	1	0
	Scr-CPT	1.14	0.98	0.86	0.993333	0.140475
	WDR5 si-CPT	0.52	0.43	0.67	0.54	0.121244
	WDR5 si-CPT	0.43	0.57	0.68	0.56	0.1253
cysteine	no treatment	1	1	1	1	0
	Scr-CPT	0.89	1.03	0.96	0.96	0.07
	WDR5 si-CPT	0.52	0.43	0.36	0.436667	0.0802081
	WDR5 si-CPT	0.62	0.51	0.41	0.513333	0.10504
ROS	no treatment	1	1	1	1	0
	Scr-CPT	2.16	2.34	1.74	2.08	0.307896
	WDR5 si-CPT	5.13	4.98	4.62	4.91	0.262107
	WDR5 si-CPT	4.89	4.42	4.92	4.74333	0.280416
Fig.6h
	GSH
	CPT treatment (hours)	Rep1	Rep2	Rep3	ave	SD
Vehicle	0	1	1	1	1	0
	0.25	0.87	0.95	1.02	0.946667	0.0750555
	1	0.95	0.84	1.03	0.94	0.0953939
	2	0.95	0.86	0.94	0.916667	0.0493288
	3	0.87	0.95	1.03	0.95	0.08
	4	1.03	1.12	1.06	1.07	0.0458258
	5	1.03	0.98	0.86	0.956667	0.0873689
	6	0.89	1.04	1.12	1.01667	0.116762
OICR-9429	0	0.98	0.95	0.96	0.963333	0.0152753
	0.25	0.87	0.87	0.85	0.863333	0.011547
	1	0.78	0.79	0.95	0.84	0.0953939
	2	0.81	0.83	0.76	0.8	0.0360555
	3	0.84	0.96	0.76	0.853333	0.100664
	4	0.87	0.86	0.91	0.88	0.0264575
	5	0.98	1.12	1.13	1.07667	0.083865
	6	0.98	1.08	1.24	1.1	0.131149
CPT	0	0.98	0.78	0.87	0.876667	0.100167
	0.25	0.35	0.49	0.52	0.453333	0.0907377
	1	0.6	0.54	0.55	0.563333	0.0321455
	2	0.72	0.71	0.65	0.693333	0.0378594
	3	0.81	0.75	0.91	0.823333	0.080829
	4	1.2	1.12	1.03	1.11667	0.085049
	5	1.5	1.52	1.73	1.58333	0.12741
	6	2.54	2.352	2.72	2.53733	0.184014
CPT+OICR-9429	0	0.89	0.92	0.96	0.923333	0.0351188
	0.25	0.34	0.62	0.57	0.51	0.149332
	1	0.24	0.34	0.39	0.323333	0.0763763
	2	0.42	0.47	0.31	0.4	0.0818535
	3	0.37	0.41	0.39	0.39	0.02
	4	0.54	0.35	0.64	0.51	0.147309
	5	0.64	0.53	0.43	0.533333	0.10504
	6	0.75	0.49	0.65	0.63	0.131149
	ROS
	CPT treatment (hours)	Rep1	Rep2	Rep3	ave	SD
Vehicle	0	1	1	1	1	0
	0.25	1.02	0.98	0.87	0.956667	0.0776745
	1	1.03	0.98	0.96	0.99	0.0360555
	2	1.03	1.04	0.97	1.01333	0.0378594
	3	0.96	0.87	0.86	0.896667	0.0550757
	4	1.03	1.04	0.87	0.98	0.0953939
	5	0.96	0.94	0.93	0.943333	0.0152753
	6	1.03	0.87	0.96	0.953333	0.0802081
OICR-9429	0	1.03	0.98	0.92	0.976667	0.0550757
	0.25	1.12	1.02	0.98	1.04	0.072111
	1	1.16	1.09	1.14	1.13	0.0360555
	2	1.24	1.23	1.35	1.27333	0.0665833
	3	1.43	1.39	1.52	1.44667	0.0665833
	4	1.34	1.52	1.64	1.5	0.150997
	5	1.24	1.32	1.24	1.26667	0.046188
	6	1.03	0.98	0.87	0.96	0.0818535
CPT	0	0.98	1.03	0.97	0.993333	0.0321455
	0.25	1.43	1.73	1.64	1.6	0.153948
	1	1.52	1.72	1.69	1.64333	0.107858
	2	1.67	1.43	2.01	1.70333	0.291433
	3	2.14	1.89	2.06	2.03	0.127671
	4	2.52	2.61	2.84	2.65667	0.165025
	5	1.78	1.47	1.94	1.73	0.238956
	6	1.46	1.14	1.31	1.30333	0.160104
CPT+OICR-9429	0	0.98	0.86	1.03	0.956667	0.0873689
	0.25	1.41	1.52	1.89	1.60667	0.251462
	1	1.97	1.89	2.37	2.07667	0.257164
	2	2.72	2.64	3.14	2.83333	0.268576
	3	3.87	3.79	4.18	3.94667	0.205994
	4	5.14	5.03	5.78	5.31667	0.40501
	5	4.87	4.92	5.13	4.97333	0.137961
	6	4.26	4.39	4.78	4.47667	0.270617
Fig.6i
		Rep1	Rep2	Rep3	ave	SD
293FT	Vehicle	2.16	3.58	2.47	2.73667	0.746615
	OICR-9429	3.65	4.61	6.26	4.84	1.32011
	CPT	18.64	12.36	13.25	14.75	3.3981
	OICR-9429+CPT	42.65	56.66	62.59	53.9667	10.2392
OVCAR3	Vehicle	3.46	2.36	1.98	2.6	0.768635
	OICR-9429	4.25	7.14	3.84	5.07667	1.79862
	CPT	9.48	7.65	8.15	8.42667	0.945851
	OICR-9429+CPT	53.12	41.88	51.77	48.9233	6.13694
293FT	Vehicle	3.16	2.16	1.98	2.43333	0.635715
	OICR-9429	4.25	3.14	6.84	4.74333	1.89869
	CPT	19.48	15.65	13.15	16.0933	3.1882
	OICR-9429+CPT	56.12	61.88	49.77	55.9233	6.05739
OVCAR3	Vehicle	1.15	3.69	2.16	2.33333	1.27884
	OICR-9429	3.15	5.36	4.3	4.27	1.10531
	CPT	10.25	9.25	12.78	10.76	1.81942
	OICR-9429+CPT	52.76	54.65	48.36	51.9233	3.22739

## Sheet: fig8
Statistics source data
Fig.8b
		Rep1	Rep2	Rep3	ave	SD
OVCAR3	Vector	7.8	8.24	5.7	7.24667	1.3574
	JDP2	3.15	2.15	1.87	2.39	0.672904
	sh-V	8.843	7.6	6.17	7.53767	1.33759
	sh#1	66.7	58.36	52.58	59.2133	7.09857
	sh#2	56.7	55.25	57.58	56.51	1.17656
A549	Vector	15.16	14.36	12.58	14.0333	1.32066
	JDP2	6.01	5.28	4.95	5.41333	0.542433
	sh-V	16.37	15.48	12.58	14.81	1.98184
	sh#1	66	54.36	59.58	59.98	5.8303
	sh#2	49.9	55.63	59.36	54.9633	4.76511
Fig.8c
		Rep1	Rep2	Rep3	ave	SD
OVCAR3	Vector	1	1	1	1	0
	JDP2	2.67	2.78	2.84	2.76333	0.0862168
	sh-V	1	1	1	1	0
	sh#1	0.42	0.38	0.34	0.38	0.04
	sh#2	0.47	0.52	0.41	0.466667	0.0550757
A549	Vector	1	1	1	1	0
	JDP2	2.97	2.95	3.24	3.05333	0.161967
	sh-V	1	1	1	1	0
	sh#1	0.27	0.22	0.24	0.243333	0.0251661
	sh#2	0.24	0.17	0.38	0.263333	0.106927

## Sheet: fig 9
Statistics source data
Fig.9a
			Tumor1	Tumor2	Tumor3	Tumor4	Tumor5	Tumor6	ave	SD
	Vector	0	1	0.35	1.12	1.62	0.61	1.18	0.98	0.447973
		1	1.66	0.77	1.85	2.74	0.66	2.32	1.66667	0.828243
		2	2.13	1.92	2.01	3.08	1.78	3.14	2.34333	0.605067
		3	2.38	1.05	2.88	3.81	2.01	4.35	2.74667	1.20623
		4	4.64	3.57	7.72	6.05	4.36	6.44	5.46333	1.54081
		5	5.95	4.09	5.99	8.87	6.66	8.34	6.65	1.74721
		6	7.69	5.75	9.99	10.03	6.65	Mouse died	8.022	1.94034
	JDP2	0	1.17	0.55	1.22	1.11	0.91	1.3	1.04333	0.275221
		1	2.55	1.96	2.64	3.23	1.78	5.32	2.91333	1.28781
		2	5.85	3.44	6.25	8.12	3.91	7.25	5.80333	1.83475
		3	7.79	7.31	9.82	11.24	4.16	14.38	9.11667	3.52983
		4	10.36	7.444	11.33	13.066	8.18	15.3	10.9467	2.96167
		5	12.85	9.49	13.47	15.4	13.64	17.63	13.7467	2.71385
		6	17.07	16.24	Mouse died	Mouse died	12.44	Mouse died	15.25	2.46866
	Scramble	0	0.75	0.4	0.9	0.75	1.42	1.62	0.973333	0.458592
		1	1.16	0.74	0.64	1.47	3.53	2.54	1.68	1.13506
		2	2.14	1.16	1.07	2.35	3.91	4.21	2.47333	1.33421
		3	2.77	2.74	2.47	2.81	5.9	7.13	3.97	2.01291
		4	4.98	3.14	2.95	5.26	7.67	8.14	5.35667	2.18885
		5	5.47	4.62	4.4	5.81	8.28	10.84	6.57	2.50823
		6	7.05	6.17	5.91	9.21	12.21	Mouse died	8.11	2.63378
	JDP2 si#1	0	0.97	0.34	0.42	1.3	1.4	1.62	1.00833	0.530449
		1	0.87	0.83	0.76	1.01	1.76	1.69	1.15333	0.450807
		2	1.41	0.78	0.73	1.53	2.16	2.23	1.47333	0.645683
		3	1.67	0.94	0.85	1.82	2.62	2.86	1.79333	0.83128
		4	1.53	0.9	0.69	1.67	2.08	2.15	1.50333	0.600788
		5	0.58	1.53	1.01	1.08	0.62	1.18	1	0.357939
		6	0.25	1.53	0.56	0.64	1.64	0.26	0.813333	0.618827
	JDP2 si#2	0	0.43	1.25	0.76	1.42	0.85	1.23	0.99	0.373149
		1	0.96	0.33	1.76	1.09	1.26	0.25	0.941667	0.573739
		2	1.46	1.38	1.84	1.28	1.95	1.25	1.52667	0.296895
		3	1.4	0.87	1.84	1.48	1.93	0.7	1.37	0.499279
		4	1.11	1.06	1.66	1.21	1.78	0.97	1.29833	0.337841
		5	1.08	0.76	1.34	1.18	1.41	0.73	1.08333	0.286822
		6	0.83	0.15	1.16	0.76	0.96	0.08	0.656667	0.441664
Fig.9b	Mouse		state	days
	Vector	Tumor1	dead	41
		Tumor2	dead	51
		Tumor3	dead	56
		Tumor4	dead	67
		Tumor5	dead	68
		Tumor6	dead	62
	JDP2	Tumor1	dead	24
		Tumor2	dead	30
		Tumor3	dead	38
		Tumor4	dead	44
		Tumor5	dead	48
		Tumor6	dead	51
	Scramble	Tumor1	dead	41
		Tumor2	dead	52
		Tumor3	dead	58
		Tumor4	dead	68
		Tumor5	dead	62
		Tumor6	dead	55
	JDP2 si#1	Tumor1	dead	57
		Tumor2	survive	till the end
		Tumor3	survive	till the end
		Tumor4	survive	till the end
		Tumor5	survive	till the end
		Tumor6	survive	till the end
	JDP2 si#2	Tumor1	survive	till the end
		Tumor2	survive	till the end
		Tumor3	survive	till the end
		Tumor4	survive	till the end
		Tumor5	survive	till the end
		Tumor6	survive	till the end
Fig.9c
	ROS
		Tumor1	Tumor2	Tumor3	Tumor4	Tumor5	Tumor6	ave	SD
	Vector	1	0.97	1.04	0.96	0.93	1.02	0.986667	0.0408248
	JDP2	0.49	0.59	0.36	0.67	0.45	0.5	0.51	0.108259
	Scramble	1.23	0.79	1.01	0.89	0.74	1.12	0.963333	0.191381
	JDP2 si#1	3.88	4.51	3.23	3.76	4.98	3.66	4.00333	0.632603
	JDP2 si#2	4.03	4.11	3.31	4.31	3.57	4.65	3.99667	0.488371
	GSH
		Tumor1	Tumor2	Tumor3	Tumor4	Tumor5	Tumor6	ave	SD
	Vector	1	1.02	0.97	1.05	0.87	1	0.985	0.0622093
	JDP2	2.68	2.22	2.91	2.06	2.78	3.14	2.63167	0.41388
	Scramble	0.97	0.85	1.15	0.94	1.02	1.01	0.99	0.0993982
	JDP2 si#1	0.62	0.46	0.28	0.47	0.36	0.71	0.483333	0.159583
	JDP2 si#2	0.42	0.37	0.45	0.31	0.61	0.54	0.45	0.110091
Fig.9d
		Tumor1	Tumor2	Tumor3	Tumor4	Tumor5	Tumor6	ave	SD
	Vector	9.8	6.53	11.57	7.94	12.87	9.09	9.63333	2.32584
	JDP2	4.26	2.46	7.08	3.64	7.8	4.36	4.93333	2.06873
	Scramble	10.36	7.09	14.05	11.26	8.9	14.33	10.9983	2.84839
	JDP2 si#1	42.25	40.6	50.29	62.69	56.14	68.11	53.3467	11.0274
	JDP2 si#2	38.25	42.67	46.49	56.64	66.87	57.92	51.4733	10.7935

## Sheet: fig10
Statistics source data
Fig.10b
			Tumor1	Tumor2	Tumor3	Tumor4	Tumor5	Tumor6	ave	SD
	OV1	Vehicle	1200.36	1243.34	1105.3	1095.06	1197.94	1276	1186.33	72.8266
		OICR-9429	1052.34	1054.47	1121.19	1089.89	1034.63	1123.48	1079.33	37.8353
		Topotecan	529.15	527.84	557.01	560.28	532.89	540.83	541.333	14.19
		Topotecan+OICR-9429	84.12	79.34	90.64	84.87	89.67	99.56	88.0333	6.9747
		Vehicle	1154.25	1145.15	1119.6	1182.35	1223.85	1232.8	1176.33	45.0805
		OICR-9429	1056.84	1089.84	1140.57	1102.96	1155.44	1048.85	1099.08	43.1406
		CDDP	531.45	514.55	580.675	586.085	514.25	546.34	545.558	31.6764
		CDDP+OICR-9429	65.48	72.98	78.44	78.88	86.6	71.42	75.6333	7.30162
	OV2	Vehicle	1154.65	1135.65	1246.7	1197.2	1110.9	1248.9	1182.33	58.0407
		OICR-9429	1067.25	1026.3	1122.45	1127.11	1021.6	1087.29	1075.33	45.6084
		Topotecan	446.35	422.74	484.66	490.89	426.49	456.37	454.583	28.6251
		Topotecan+OICR-9429	48.75	41.21	61.915	60.575	48.13	63.17	53.9583	9.11658
		Vehicle	1274.25	1217.36	1335.64	1302.45	1205.74	1339.06	1279.08	57.54
		OICR-9429	1059.25	1004.05	1126.42	1055.19	1004.53	1150	1066.57	60.8003
		CDDP	549.58	548.66	600.18	598.38	539.11	580.93	569.473	27.0578
		CDDP+OICR-9429	31.25	16.32	41.236	76.616	58.72	63.47	47.9353	22.3742
Fig.10c	GSH
			Tumor1	Tumor2	Tumor3	Tumor4	Tumor5	Tumor6	ave	SD
	OV1	Vehicle	1	0.91	1.02	1.05	0.91	1.01	0.983333	0.0592171
		OICR-9429	0.89	0.79	0.84	0.94	1.12	1.04	0.936667	0.124365
		Topotecan	0.43	0.47	0.64	0.52	0.68	0.72	0.576667	0.119443
		Topotecan+OICR-9429	0.12	0.15	0.37	0.11	0.51	0.4	0.276667	0.171309
		Vehicle	1	0.94	0.96	1.05	0.94	0.87	0.96	0.0609918
		OICR-9429	0.76	0.6	0.84	0.81	1	0.78	0.798333	0.12937
		CDDP	0.38	0.42	0.42	0.36	0.53	0.45	0.426667	0.0598888
		CDDP+OICR-9429	0.06	0.05	0.18	0.12	0.39	0.16	0.16	0.124097
	OV2	Vehicle	1	0.97	1	0.98	1.16	1.13	1.04	0.0827043
		OICR-9429	0.82	0.66	0.71	0.79	0.86	0.85	0.781667	0.0803534
		Topotecan	0.38	0.28	0.28	0.27	0.51	0.47	0.365	0.105594
		Topotecan+OICR-9429	0.09	0.16	0.18	0.1	0.27	0.13	0.155	0.0659545
		Vehicle	1	0.97	0.94	1.05	1.09	1.11	1.02667	0.0677249
		OICR-9429	0.68	0.67	0.83	0.85	0.89	0.75	0.778333	0.0921774
		CDDP	0.37	0.29	0.45	0.39	0.53	0.42	0.408333	0.0806019
		CDDP+OICR-9429	0.2	0.14	0.2	0.15	0.3	0.22	0.201667	0.0574166
	ROS
			Tumor1	Tumor2	Tumor3	Tumor4	Tumor5	Tumor6	ave	SD
	OV1	Vehicle	1	1.02	0.97	0.98	1.22	1.06	1.04167	0.0930412
		OICR-9429	1.14	1.23	0.89	1.26	1.17	1.1	1.13167	0.131972
		Topotecan	2.64	2.38	2.49	2.72	2.67	2.39	2.54833	0.147975
		Topotecan+OICR-9429	4.25	4.17	4.84	3.83	4.84	4.88	4.46833	0.444946
		Vehicle	1	0.98	0.97	1.02	1.24	1.04	1.04167	0.100482
		OICR-9429	0.75	1.15	0.81	1.21	0.87	1.04	0.971667	0.189147
		CDDP	2.34	2.25	2.81	2.49	2.27	2.95	2.51833	0.295866
		CDDP+OICR-9429	4.95	4.84	4.13	4.21	4.73	5.29	4.69167	0.446247
	OV2	Vehicle	1	1.03	1.04	0.98	1.25	0.95	1.04167	0.107223
		OICR-9429	1.03	1.1	1.09	1.16	1.16	1.15	1.115	0.051672
		Topotecan	2.67	2.5	2.34	2.32	2.85	2.59	2.545	0.202657
		Topotecan+OICR-9429	4.26	4.23	4.53	4.54	4.68	4.05	4.38167	0.238279
		Vehicle	1	0.97	0.94	1.05	1.17	1.12	1.04167	0.0893122
		OICR-9429	0.85	0.93	1.03	0.85	1.16	1.31	1.02167	0.184219
		CDDP	2.64	2.24	2.6	2.79	2.42	2.78	2.57833	0.214142
		CDDP+OICR-9429	4.15	4.47	4.66	4.69	5.04	4.08	4.515	0.36104
Fig.10e
			Tumor1	Tumor2	Tumor3	Tumor4	Tumor5	Tumor6	ave	SD
	OV1	Vehicle	5.36	5.12	3.26	3.12	5.15	6.75	4.79333	1.38092
		OICR-9429	8.16	4.65	9.16	7.69	10.45	5.02	7.52167	2.2891
		Topotecan	24.36	26.34	21.36	20.82	27.42	25.1	24.2333	2.65582
		Topotecan+OICR-9429	62.35	56.33	65.23	56.46	60.6	68.22	61.5317	4.74823
		Vehicle	3.15	2.95	3.14	3.05	3.7	3.77	3.29333	0.350352
		OICR-9429	6.14	6.25	5.26	5.12	6.86	6.95	6.09667	0.773322
		CDDP	21.52	18.67	25.36	17.7	26.56	22.75	22.0933	3.53278
		CDDP+OICR-9429	56.32	57.64	51.36	52.64	60.3	53.66	55.32	3.37053
	OV2	Vehicle	2.25	4.36	6.25	4.58	6.97	2.59	4.5	1.89209
		OICR-9429	4.36	5.12	7.26	3.57	6.63	7.82	5.79333	1.69762
		Topotecan	25.36	27.15	31.25	24.67	32.51	27.86	28.1333	3.14949
		Topotecan+OICR-9429	54.36	68.25	67.36	52.16	67.91	71.18	63.5367	8.09963
		Vehicle	2.57	5.15	5.36	2.37	6.68	5.31	4.57333	1.72047
		OICR-9429	4.95	5.26	8.14	3.87	6.71	9.05	6.33	1.99599
		CDDP	26.47	21.36	29.1	24.36	31.61	22.24	25.8567	3.9884
		CDDP+OICR-9429	64.15	53.25	59.32	63.68	51.73	62.59	59.12	5.42668

## Sheet: figs1
Statistics source data
Figs.1c
		Rep1	Rep2	Rep3	ave	SD
MCF7	Ctrl	1	1	1	1	0
	CPT	0.82	0.72	0.69	0.743333	0.0680686
	IR	0.72	0.64	0.59	0.65	0.0655744
	CDDP	0.67	0.75	0.74	0.72	0.043589
A549	Ctrl	1	1	1	1	0
	CPT	0.62	0.54	0.42	0.526667	0.100664
	IR	0.72	0.51	0.73	0.653333	0.124231
	CDDP	0.62	0.47	0.59	0.56	0.0793725

[truncated: 6 more sheets: figs2, figs3, figs4, figs5, figs6, figs7]
